# Supplementary material for: Maternal Exercise Mediates Hepatic Metabolic Programming via Activation of AMPK-PGC1α Axis in the Offspring of Obese Mothers
Source: Cells. 2021 May 19;10(5):1247. doi: 10.3390/cells10051247 (PMC8158724; doi:10.3390/cells10051247)
Supplement: Supplementary file 1 [file cells-10-01247-s001.zip]

Archive with 1 entries (1 files):
- cells-1192951-supplementary.pdf
